# Supplementary material for: Quantitative Analysis of Pyrrolizidine Alkaloids in Food Matrices and Plant-Derived Samples Using UHPLC—MS/MS
Source: Foods. 2025 Mar 26;14(7):1147. doi: 10.3390/foods14071147 (PMC11989101; doi:10.3390/foods14071147)
Supplement: Supplementary file 1 [file foods-14-01147-s001.zip]

Archive with 1 entries (1 files):
- foods-3529774-supplementary.pdf
